# Supplementary material for: Risk equivalence as an alternative to balancing mean value when trading draft selections and players in major sporting leagues
Source: PLoS One. 2019 May 24;14(5):e0217151. doi: 10.1371/journal.pone.0217151 (PMC6534347; doi:10.1371/journal.pone.0217151)
Supplement: S1 File — (CSV) [file pone.0217151.s001.csv]

Pick	1990	1991	1992	1993	1994	1995	1996	1997	1998	1999	2000	2001	2002	2003	2004	2005	2006	2007	2008
1	0.007734807	0.010613208	0.044786209	0.04229271	0.043726546	0.023389232	0.035084319	0.035616905	0.028116531	0.025503042	0.036633663	0.032571429	0.053062179	0.047596495	0.048315164	0.040640394	0.036206494	0.030927835	0.021401349
2	0.028360958	0.041273585	0.012844347	0.051752922	0.039484418	0.034642542	0.032952123	0.041751875	0.02354336	0.024333177	0.028288543	0.029428571	0.049555867	0.03907175	0.045589693	0.038669951	0.00817566	0.031811487	0.025798886
3	0.00441989	0.030955189	0.015210411	0.034316453	0.049110785	0.015445719	0.017639077	0.037832311	0.027777778	0.0163781	0.030834512	0.037	0.040439458	0.037177362	0.045341923	0.021182266	0.023125438	0.028571429	0.031662269
4	0.067034991	0.02446934	0.038364036	0.000370989	0.044052863	0.013018535	0.001163016	0.021131561	0.00304878	0.034043051	0.006506365	0.015857143	0.000233754	0.041676533	0.030723489	0.02955665	0.020789535	0.022385862	0.019935503
5	0	0.043632075	0	0.023186793	0.036058085	NA	0.001163016	0.051465576	0.010331978	0.028778662	0.006082037	0.015142857	0.051192146	0.033388586	0.045094153	0.042118227	0.030600327	0.017083947	0.023160364
6	0.019889503	0	0.006760183	0.005379336	0.000326318	0.008384819	NA	0.025732788	0.000846883	0.006200281	0.002970297	0.011142857	0.028284245	0.027705423	0.019326065	0.003940887	0.000467181	0.019145803	0.024626209
7	0.002209945	0.02004717	0.003380091	0.048970506	0.017621145	0	0.009691801	0.022324472	0.035060976	0.000116986	0.000565771	0.028142857	0.04628331	0.013971111	0.047819623	0.036699507	0.037374445	0.023269514	0.028730578
8	0.002578269	0.032134434	0.016731452	0.004451864	0.026431718	0.049205649	0.002326032	0.045671438	0.055047425	0.032288255	0.018387553	0.035571429	0.006545115	0.020127871	0.00148662	0.00320197	0.022191077	0.024742268	0.021987687
9	0.032044199	0.043042453	0.041744127	0.020404378	0.000978953	NA	0.00581508	0.043456033	0.039295393	0.004328498	0.015983027	0	0.025011688	0.001657589	0.030971259	0.023891626	0.021490306	0.026804124	0.023453533
10	0.003314917	0.010613208	NA	0.009274717	0.030510687	0.05141218	0.042450087	0.04192229	0	0.026321947	0.020933522	0.017571429	0.013557737	0.001894388	0.006689792	0.005418719	0.021023125	0.032106038	0.015537965
11	0	0.000884434	0.014027379	0.067519941	0.009789525	0.001985878	0.017445241	0.027607362	0.046917344	0.030650445	0.007072136	0.009	0.026180458	0.028415818	0.007928642	0.026847291	0.018453632	0.006774669	0.031662269
12	0	0	0.012844347	0.039881284	0.000489476	0	0.037216515	0.0032379	0.022696477	0.002456715	0.034512023	0.027571429	0.033193081	0.011366327	0.006442022	0.038669951	0.027563653	0.035640648	0.002345353
13	0.017679558	0.089917453	0.041237113	0	0.000163159	NA	0.000581508	0.011247444	0.003556911	0.029129621	0.029420085	0.037142857	0.030154278	0.048070092	0.025272547	0.033004926	0.031301098	0.035935199	0.008501906
14	0	NA	0.030251817	0.056761269	0.009463208	0	0.004070556	0.026414451	0.013550136	0.00327562	0.022630835	0.001	0.01542777	0.001420791	0.043111992	0.041625616	0.010277972	0.020029455	NA
15	0	0	0.00185905	0.025598219	0.041116006	NA	0.045357627	0.000681663	0.04149729	0.008072064	0.016407355	0.001428571	0.000935016	0.038361354	0.028989098	0.028325123	0	0.011192931	0.002931692
16	0.006998158	0.033608491	0.001183032	0.048228529	0.044216022	0.025816417	0	0.003919564	0.029979675	0.007604118	0.034653465	0.017857143	0.026414212	0	0.016352825	0.033497537	0.01635132	0.012665685	0.018762826
17	0	0	0.022477607	0.033388982	0.015010605	0.045233892	NA	0.013122018	0.013211382	0	0.000424328	0.033285714	0.004207574	0	0.023290387	0.005665025	0.014716188	0.04005891	0.009088244
18	0	0.051002358	0.035321954	0.033203487	0.000489476	0.001544572	0.006202752	0.010054533	0.004573171	NA	0.031117397	0.002	0	0.000710395	0.015857284	0.010591133	0.021256716	0.026215022	0.019349164
19	0	0.011497642	0.002704073	0.002040438	0.031163322	0.063768756	0.004264392	0.002897069	NA	0.029714553	NA	0.022285714	0.017531557	0.044044518	0.00074331	0.021674877	0.025461341	0.029749632	0.00703606
20	0.007366483	0.012676887	0.021632584	0.009460211	0.000489476	0.005516328	0	0.035616905	0.013550136	0.015793168	0.037906648	0	0.036933146	0.025574236	0.019078295	0.017241379	0.006306938	0.000589102	0.009967751
21	0.001104972	0.002063679	0.015379415	0.000741977	0.028552782	0.019638129	0	0.00732788	NA	0.016846046	0.01145686	0.022142857	0.000935016	0	0.027750248	0.014285714	0.009577202	0.009131075	0.025212548
22	0.009576427	0.005601415	0	0.001483955	0.017947463	0.015225066	0.021321962	0.014144513	0.010331978	0.001052878	0.009335219	0.017142857	0.002805049	0.002841582	0	0.00320197	0.006774118	0.032400589	0.022867194
23	0	0	0.003211087	0.005193842	0.00783162	0.000441306	0.009304129	0.000170416	0.009146341	0.001988769	0.034512023	0.009	0.028517999	0.008051148	0.004212091	0.003448276	0.017986452	0.020029455	0.025505717
24	0.021731123	0	0	0	0.001794746	0.042365402	0.018608257	0.003919564	0.034383469	0.025620028	0.018811881	0.030714286	0.016362786	0.00307838	0.045094153	0.003940887	0.015650549	0.006480118	0.024626209
25	0.011418048	0	0.028392767	0.001112966	0.025452766	0.05560459	0.005427408	0.039366053	0.009823848	0.00818905	0.01301273	0.011285714	0.001870033	0.004262373	0.002725471	0.003940887	0.005839757	0.007952872	0.028730578
26	0	NA	0.014534392	0.003338898	0.007668461	0.005295675	0.040317891	0.026414451	0.000338753	NA	0.010042433	0.000285714	0.037400655	0.001420791	0.00024777	0.028325123	0.030133146	0.004712813	0.008795075
27	0.001841621	0.00442217	0	0	0	0.048543689	0.037410351	0.000340832	0.034383469	0.008656996	0.029137199	0.000142857	0.000467508	0.00307838	0	0.021674877	0.000467181	0.020324006	0.020228672
28	0	0	0.015379415	0.003338898	0.000489476	0.002647838	0.035665827	0.026925699	NA	0.02983154	NA	0.001142857	0.002103787	0.012076723	0	0.002463054	0.019387993	0.001472754	0.009381413
29	0	0.029186321	0.000507014	0	0.031815957	NA	0.00193836	NA	0.035230352	0.017664951	0.01824611	0.024857143	0.000233754	0.004025574	0.0339445	0.01182266	0.023125438	0.024742268	0.026678393
30	0.043462247	0	0	0	0.004731604	0.003751103	0.000387672	0	0.04251355	NA	0.036350778	0	0.035530622	0.018943879	0.00123885	0.013546798	0.015416959	0.000883652	0.029610085
31	0	0.002948113	0.04258915	0.02263031	0	0.007943513	0.037216515	0.054873892	0.012195122	0.029363594	0.00155587	0.005428571	0.001870033	0	0.016848365	0.013300493	0.00023359	0.011487482	0.016710642
32	0	0	0.011323306	0.028009646	0.015173764	0	0.009110293	0.000340832	0.005589431	0.029246607	0.000990099	0.029285714	0.007713885	NA	0.015113974	0.031773399	0.027096473	0.015316642	0.016417473
33	NA	0.009139151	0	0.01706548	0	NA	0.000387672	0.008691207	0.033705962	0.011230697	NA	0.026428571	0.001636279	0.038598153	NA	0.034482759	0.005138986	0.001767305	0.004397537
34	0	NA	0	0.017807457	0.000815794	0.015004413	NA	0.019768234	NA	0.026321947	0.017397454	0	NA	0	0.00099108	0.008866995	0.004671806	0.003240059	0.023746702
35	0.025782689	0	0	0.010016694	0.00130527	0.000220653	0.032176778	0.000852079	NA	0.001403837	0.002263083	0	0.007012623	0.000236798	0.002725471	0	0.007708479	0.007069219	0.016710642
36	0.054143646	NA	0	0.000741977	0.023821178	0	0.030432254	0.002897069	0.021341463	0.015676182	0.003253182	0.035	NA	NA	0.026015857	0.001231527	0.023359028	0.006774669	0.012606274
37	0	0.025648585	0.033293899	0	0.00391581	0	0.032952123	0.001192911	0.002879404	0.021174544	0.005516266	0.030285714	0.03599813	NA	0.028493558	0.012561576	0.023592619	0.032989691	0.015537965
38	0	0	0	0	0.007015826	0.013239188	NA	0.015337423	0.034552846	0.028778662	0	0.011142857	0.003506311	NA	0.00099108	NA	0.007474889	0.004123711	0.023160364
39	0.005893186	0.041273585	0.00405611	0.012984604	0.001631588	0.032215357	0.006396588	0	0.018631436	0	0.031541726	0.005857143	NA	NA	NA	NA	0.012380285	NA	0.014951627
40	0	0	0.007267196	0.04655908	0.049437102	0.007943513	NA	0.00204499	0.000677507	0.023046327	0.013154173	NA	NA	0.009471939	0.029236868	0	NA	0.030927835	0.025798886
41	0	0.034787736	0	NA	0.007178985	0	NA	NA	0.002710027	0.002105756	0.019377652	0.009714286	0.007947639	0.02817902	NA	0.013300493	NA	0.027098675	0.015537965
42	0.01252302	0.001474057	0.02704073	0	0	0.000441306	NA	0.000852079	NA	0.000116986	0.016831683	0.003714286	NA	0.000473597	NA	0.017241379	0.021256716	0.021502209	0.005570214
43	0	0.023879717	0.010647287	0.011686144	0.000163159	0.00353045	0.010273309	0.056407635	NA	0.024099204	0.016265912	0.007	NA	NA	0.006937562	0.035960591	0.003503854	0.013843888	0.015831135
44	0.027624309	0.010318396	0	0	0	0	0	0.000511247	0.044715447	NA	0.028005658	0	0.013090229	0.026995027	NA	0.032758621	0.006306938	0	0.022867194
45	0	0.001768868	0	0.015025042	0.015989558	0.008384819	0	NA	0.011517615	0	0.011032532	0.000857143	0.046750818	NA	0.03419227	0.022906404	0.004905396	NA	0
46	0	0	0.000676018	0.044704137	0.014847447	0.005295675	0.002132196	0	0	0	0.000848656	NA	0.012856475	0.024390244	0.023785927	0.001231527	0.023592619	0.030927835	0.001759015
47	0	0.052476415	0	0	0.010931636	0.079876434	0.039542547	NA	0	0.03111839	0.009476662	0.023142857	NA	0	NA	0.00862069	0.014015417	0	0.011433597
48	0	0	0	0	0.036873878	0.064430715	NA	0.001874574	0.002371274	0.020706598	0	0.013285714	0	NA	NA	0.001231527	0.02452698	0.000589102	0.000879507
49	0.061141805	0	0.03481494	0.033574476	0	0.033980583	NA	0.019768234	0.00254065	0.003860552	NA	0	0.008415147	0.026995027	NA	0.007142857	0	0.009131075	0.016417473
50	0.044935543	0	0.01149231	0.018734929	0	0.00353045	0	0.000681663	0.009146341	0.017547964	0.030410184	0.046285714	0.000467508	0	0.006194252	0.019950739	0.021957487	0	0.005277045
51	0	0	0	0	0.01044216	0.001103266	NA	0	0.00203252	0.001052878	0.00834512	NA	0.007246377	0.004025574	0.00099108	0.000246305	0	0	0.012019936
52	0.008839779	0	0.016393443	0.021888332	0.002447381	0.02603707	0.003489048	0.003067485	NA	0.00163781	0.018953324	0.004142857	NA	NA	0	NA	0.000700771	0.012665685	0.000586338
53	0	0	0	0	0.014031653	0	0.044194611	0.003408316	0.012025745	0	0.007779349	0	0.043712015	0.034572579	0.021060456	0.011576355	0.030366737	0.009425626	0.012313105
54	0.000368324	0	0	0.004451864	0.006363191	0	0.000193836	0.001192911	0.003895664	0	0.001272984	0.013142857	0.000467508	NA	0.005203171	0.001970443	0	0.025920471	0.004397537
55	NA	NA	0.018083488	0.01279911	0	0.000882613	0.016282225	0	0.008130081	0.000584932	0.032956153	0.022428571	0.038335671	0.045228511	0.00099108	NA	0.021023125	0.061266568	0
56	0.095027624	0.063974057	0.002704073	0.030235578	0	0.050970874	0.042837759	0.008520791	0.014735772	0.032990173	0.02970297	0.024	NA	0.001420791	0.025024777	0.039655172	0.003270264	0.004418262	0
57	0	NA	0.000507014	0.01409757	0	0	NA	0	0.042344173	0.000116986	NA	0	0	NA	0	0	0.005138986	NA	0.007329229
58	0	0.017393868	0	0.00129846	0.002447381	0.011473963	0.002713704	0.004260395	0.011009485	0.008773982	0.014710042	0.031285714	0.002103787	0.039782145	0.005203171	0	0.006774118	0.008541973	NA
59	0	0	0.002535068	0.014468559	0.001631588	0.000882613	NA	0	0.000338753	0.023631259	0	0.001	NA	0	0	0.000738916	0.000934361	0.032400589	0.000586338
60	0	0	0	0	0.027410671	0.005295675	0.010467145	0.018404908	0	0	0.022206506	0.028571429	0	0.006156761	0.001982161	0.025369458	0.003971035	NA	0.002931692
61	0	0	0	0.000741977	0	0.007502207	0.027524714	0.001704158	0	0	0.001838755	0.042857143	NA	0.037177362	0.004459861	0.03817734	0.025227751	NA	0.004104368
62	0	0	NA	0	0.024147496	0	0.042837759	0.000340832	0	0.027491811	0	0.007857143	0	NA	0.014618434	NA	0.000467181	0.003240059	0.000879507
63	0.04014733	0.028596698	0	0.004080876	0.00652635	0.00353045	0.024617174	0	0	0	0.006223479	0.013428571	0	0.013023917	0.027006938	0	0.024293389	0	0
64	0.027992634	0.001179245	0.00405611	0.013726581	0.010768478	0.035745808	0	0.003067485	0.005928184	0.027374825	0.011881188	NA	0.035296868	0.00307838	0	NA	0.003971035	NA	0.012899443
65	0	0.00442217	0	0	0	NA	NA	0.000340832	0.002710027	0.000584932	NA	NA	0	0.029363012	0.060208127	NA	0.000700771	NA	0.000879507
66	0	0	0.025350684	0.030977555	0.000163159	0.000882613	NA	0.024880709	0.000169377	0.023748245	0.012446959	NA	0.010986442	NA	NA	0	0.000467181	0.001178203	0
67	0	0.019162736	0	NA	0.000652635	0	0.039542547	0.001874574	0.00304878	0.017664951	0.032107496	NA	0.043010753	NA	0	NA	0.003971035	NA	0.000293169
68	0.008103131	0	0	NA	0.00261054	0.005957635	0.044194611	NA	0	NA	NA	NA	NA	NA	0.002725471	0	NA	NA	0.001465846
69	0	0.050412736	0.000507014	NA	0	0	0.014731537	0	0.000169377	0.001871783	NA	0.003142857	NA	NA	0.003964321	0	0.006774118	NA	0
70	0	0	0.008450228	NA	0	0.000441306	0	0.000170416	0	0.026672906	0.008486563	NA	0.010752688	0.008287947	NA	0.010344828	0.010044382	0	NA
71	0	NA	0	NA	0	0.000441306	0.008334949	0.02931152	0.002371274	NA	0.004809052	0.031142857	NA	NA	NA	0.000246305	0.031301098	0	0
72	0.076979742	0	0	NA	0	0	0.000387672	NA	0	0.003626579	NA	0.004	0.023141655	0.01089273	NA	NA	NA	NA	0.000586338
73	0.038305709	0	0	NA	0.000326318	0	0	0.015507839	0.000846883	0.023514272	NA	NA	NA	0.040966138	0.011397423	NA	0.00840925	NA	0.072119613
74	0	0.021816038	0.010478283	NA	0.025289607	0	0	0	0.004742547	0.017197005	0	0.002714286	NA	NA	NA	NA	0.002803083	NA	0
